# Supplementary material for: Fast versus slow infusion of 20% albumin: a randomized controlled cross-over trial in volunteers
Source: Intensive Care Med Exp. 2022 Jul 18;10:31. doi: 10.1186/s40635-022-00458-3 (PMC9294107; doi:10.1186/s40635-022-00458-3)
Supplement: Supplementary file 1 — Additional file 1. Supplemental File: All original data for the study "Fast versus slow infusion of 20% albumin: a randomized controlled cross-over trial in volunteers". [file 40635_2022_458_MOESM1_ESM.xls]

## Sheet: Sheet1
Case_code	NR	Age	Gender_Male_0	Hbo	Body_weight	Length	P_kreatinin	MAP	BMI	Dose__ml_kg_min_	Total_volume	Rate_choice	Infusion_time	Inf	Time	Dilution__%_100_	Urine	Urine_portion	Albumin	Albumin_0	Alb_diff__1_dil_	Alb_ratio	Alb_diff	ISF_volume	U_osm	U_crea	COP	COP_diff	COP_start_	Tromb	proANP	Tromb_0	U_osm_0	U__crea_0	Inf_albumin	Alb_rate		Alb ICV
08-01-A	1	24	1	115	66.1	171	88	80.6667	22.6052	0.1	201	0	30	6.61	0	0			38	38	0	1	0	9915	686	14	23.6	0	23.6	176	54.19	176	686	14	40.2	1.34		188.385
	1						85								10	-0.00481874			40	38	1.99036	1.05263	2				25.6	2	23.6	172
	1						84								20	0.0441315			44	38	6.26479	1.15789	6				25.9	2.3	23.6	156
	1						85								30	0.0668444			45	38	7.46791	1.18421	7				27.85	4.25	23.6	160
	1						86								40	0.104527			45	38	7.73169	1.18421	7				27.25	3.65	23.6	149
	1						84								50	0.081636			45	38	7.57145	1.18421	7				27.4	3.8	23.6	145
	1						84	79.3333							60	0.0791536		337	43	38	5.39577	1.13158	5		201	2.5	27	3.4	23.6	155	59.26
	1						84								75	0.0556331			44	38	6.3338	1.15789	6				27.4	3.8	23.6	167
	1						85								90	0.0726535			45	38	7.50857	1.18421	7				26.95	3.35	23.6	160
	1						84								120	0.0412475			44	38	6.24749	1.15789	6				26.9	3.3	23.6	159
	1						81	74.3333							150	0.0294905			43	38	5.14745	1.13158	5				26	2.4	23.6	155
	1						81								180	0.0552744			43	38	5.27637	1.13158	5				26.35	2.75	23.6	158
	1						83								240	0.0507446			42	38	4.20298	1.10526	4				25.725	2.125	23.6	171
	1						82								300	0.0221763			42	38	4.08871	1.10526	4				27.275	3.675	23.6	171
	1						81	75							360	0.0419095	780	780	42	38	4.16764	1.10526	4		423	6.5	25.9	2.3	23.6	173
08-02-A	2	23	1	139	77	170	89	96	26.6436	0.1	231	0	30	7.7	0	0			38	38	0	1	0	11550	812	21	25.4	0	25.4	213.5	55.05	213.5	812	21	46.2	1.54		219.45
	2						86								10	0.101			40	38	2.202	1.05263	2				24.9	-0.5	25.4	196
	2						89								20	0.151			43	38	5.755	1.13158	5				25.7	0.3	25.4	195
	2						88								30	0.205			46	38	9.64	1.21053	8				27.75	2.35	25.4	180
	2						88								40	0.242			45	38	8.694	1.18421	7				27.6	2.2	25.4	181
	2						87								50	0.229			47	38	11.061	1.23684	9				27.4	2	25.4	180
	2						87	92.6667							60	0.227		40	46	38	9.816	1.21053	8		689	12	27.15	1.75	25.4	184	85.38
	2						83								75	0.103			49	38	12.133	1.28947	11				29.8	4.4	25.4	202
	2						83								90	0.182			45	38	8.274	1.18421	7				27.4	2	25.4	194
	2						86								120	0.18			45	38	8.26	1.18421	7				27.45	2.05	25.4	196
	2						83	94.3333							150	0.15		365	47	38	10.35	1.23684	9				26.3	0.9	25.4	198
	2						86								180	0.184			44	38	7.104	1.15789	6				26.8	1.4	25.4	194
	2						85								240	0.218			44	38	7.308	1.15789	6				25.9	0.5	25.4	189
	2						81								300	0.133			45	38	7.931	1.18421	7				26.9	1.5	25.4	202
	2						82	93.6667							360	0.177	515	515	44	38	7.062	1.15789	6		664	13	26.5	1.1	25.4	196
09-03-A	3	25	0	140	94	202	97	101.667	23.037	0.1	267	0	30	9.4	0	0			40	40	0	1	0	14100	911	27	24	0	24	166	44.04	166	911	27	53.4	1.78		282
	3						93								10	0.0360946			40	40	0	1	0				24.65	0.65	24	160
	3						96								20	0.0673914			43	40	3.20217	1.075	3				25.05	1.05	24	158
	3						98								30	0.116389			44	40	4.46555	1.1	4				25.8	1.8	24	160
	3						99								40	0.0968285			45	40	5.48414	1.125	5				27.3	3.3	24	156
	3						99								50	0.11323			45	40	5.56615	1.125	5				25.95	1.95	24	155
	3						97	95							60	0.111651			45	40	5.55825	1.125	5				25.9	1.9	24	157	48.45
	3						96								75	0.0912349			44	40	4.36494	1.1	4				26.15	2.15	24	157
	3						97								90	0.0732949		74	44	40	4.29318	1.1	4		893	23	26.3	2.3	24	158
	3						97								120	0.0881036			43	40	3.26431	1.075	3				26.3	2.3	24	156
	3						96	103.333							150	0.0702108			43	40	3.21063	1.075	3				25.55	1.55	24	157
	3						94								180	0.068657			44	40	4.27463	1.1	4				26	2	24	157
	3						93								240	0.0820985			44	40	4.32839	1.1	4				25.8	1.8	24	176
	3						93								300	0.0402827			44	40	4.16113	1.1	4				26.4	2.4	24	172
	3						93	113							360	0.0310599	282	282	45	40	5.1553	1.125	5		887	21	26.6	2.6	24	177
09-04-A	4	58	1	135.5	63	153	91	117.333	26.9127	0.1	189	0	30	6.3	0	0			37	37	0	1	0	9450	561	8.4	24.4	0	24.4	200.5	57.25	200.5	561	8.4	37.8	1.26		174.825
	4						90								10	0.0292976			39	37	2.0586	1.05405	2				26.8	2.4	24.4	193
	4						90								20	0.0846437			42	37	5.42322	1.13514	5				28	3.6	24.4	193
	4						91								30	0.126084			47	37	11.2608	1.27027	10				29.3	4.9	24.4	184
	4						89								40	0.159967			46	37	10.4397	1.24324	9				29.2	4.8	24.4	155
	4						88								50	0.147572			46	37	10.3281	1.24324	9				28.8	4.4	24.4	181
	4						88	132.667							60	0.12627		400	46	37	10.1364	1.24324	9		204	1.6	29.3	4.9	24.4	175	81.46
	4						86								75	0.00383811			50	37	13.0499	1.35135	13				32.3	7.9	24.4	185
	4						87								90	0.100557			46	37	9.90501	1.24324	9				28.3	3.9	24.4	154
	4						86								120	0.0546018			44	37	7.38221	1.18919	7				29.6	5.2	24.4	185
	4						85	117							150	0.0859166			45	37	8.68733	1.21622	8				29.05	4.65	24.4	187
	4						84								180	0.00803904			46	37	9.07235	1.24324	9				30.5	6.1	24.4	188
	4						84								240	-0.00469202			44	37	6.96716	1.18919	7				29.5	5.1	24.4	190
	4						82								300	0.0600104			44	37	7.42007	1.18919	7				29.4	5	24.4	166
	4						85	122.667							360	-0.00802898	780	780	45	37	7.93577	1.21622	8		514	5.4	30.8	6.4	24.4	186
09-05-A	5	19	0	134	65.8	185	93	80.6667	19.2257	0.1	197.4	0	30	6.58	0	0			42	42	0	1	0	9870	1038	17	26.025	0	26.025	154.5	25.56	154.5	1038	17	39.48	1.316		207.27
	5						91								10	-0.005			44	42	1.99	1.04762	2				28.05	2.025	26.025	154
	5						93								20	0.017			48	42	6.102	1.14286	6				29.4	3.375	26.025	151
	5						93								30	0.048			50	42	8.384	1.19048	8				29.8	3.775	26.025	143
	5						91								40	0.071			48	42	6.426	1.14286	6				29.75	3.725	26.025	145
	5						85								50	0.044			47	42	5.22	1.11905	5				29	2.975	26.025	128
	5						86	88.3333							60	0.067			48	42	6.402	1.14286	6				29	2.975	26.025	131	24.06
	5						89								75	0.023			49	42	7.161	1.16667	7				29.1	3.075	26.025	133
	5						89								90	0.045			48	42	6.27	1.14286	6				29.4	3.375	26.025	134
	5						86								120	0.027		156	46	42	4.108	1.09524	4		959	18	28.8	2.775	26.025	134
	5						85	82.6667							150	0.033			47	42	5.165	1.11905	5				28.5	2.475	26.025	136
	5						83								180	0.023			46	42	4.092	1.09524	4				28.5	2.475	26.025	130
	5						84								240	0.027			48	42	6.162	1.14286	6				28.55	2.525	26.025	148
	5						81								300	0.051			46	42	4.204	1.09524	4				27.85	1.825	26.025	136
	5						82	91.3333							360	0.049	337	337	49	42	7.343	1.16667	7		1013	21	29.4	3.375	26.025	144
10-06-A	6	24	1	139.5	85.2	177	69	95.3333	27.1953	0.1	255.6	0	30	8.52	0	0			43	43	0	1	0	12780	700	18	25.625	0.005	25.62	288	46.71	288	700	18	51.12	1.704		274.77
	6						69								10	0.168			42	43	-1.168	0.976744	-1				24.05	-1.57	25.62	261
	6						68								20	0.254			44	43	1.254	1.02326	1				24.3	-1.32	25.62	250
	6						66								30	0.312			45	43	2.624	1.04651	2				25.2	-0.42	25.62	235
	6						66								40	0.31			46	43	3.93	1.06977	3				25.5	-0.12	25.62	237
	6						65								50	0.351			45	43	2.702	1.04651	2				24.325	-1.295	25.62	230
	6						68	93							60	0.306			47	43	5.224	1.09302	4				25.75	0.13	25.62	232	60.15
	6						63								75	0.211			48	43	6.055	1.11628	5				27.825	2.205	25.62	249
	6						65								90	0.3		90	44	43	1.3	1.02326	1		525	14	26	0.38	25.62	241
	6						64								120	0.287			45	43	2.574	1.04651	2				26.05	0.43	25.62	250
	6						66	83							150	0.318			43	43	0	1	0				24.025	-1.595	25.62	237
	6						65								180	0.202			45	43	2.404	1.04651	2				25.25	-0.37	25.62	249
	6						65								240	0.257			43	43	0	1	0				24.3	-1.32	25.62	248
	6						63								300	0.198			45	43	2.396	1.04651	2				25.75	0.13	25.62	249
	6						62	96.6667							360	0.234	140	140	44	43	1.234	1.02326	1		600	16	24.5	-1.12	25.62	250
10-08-A	7	27	1	130	81	174	64	96.3333	26.7539	0.1	240	0	30	8.1	0	0			40	40	0	1	0	12150	963	13	24.125	0	24.125	123.5	40.02	123.5	963	13	48	1.6		243
	7						65								10	0.0357422			42	40	2.07148	1.05	2				25.85	1.725	24.125	127
	7						64								20	0.0754075			45	40	5.37704	1.125	5				27.2	3.075	24.125	120
	7						64								30	0.163044			48	40	9.30435	1.2	8				28.15	4.025	24.125	116
	7						63								40	0.151043			47	40	8.0573	1.175	7				27.9	3.775	24.125	112
	7						62								50	0.158532			47	40	8.10972	1.175	7				27.8	3.675	24.125	111
	7						64	78.3333							60	0.110532		357	48	40	8.88426	1.2	8		347	3.2	28.2	4.075	24.125	112	95.3
	7						61								75	0.106992			48	40	8.85594	1.2	8				28	3.875	24.125	107
	7						60								90	0.10478			46	40	6.62868	1.15	6				27.65	3.525	24.125	113
	7						60								120	0.0806894			44	40	4.32276	1.1	4				26.55	2.425	24.125	115.5
	7						59.5	86.6667							150	0.0697613			45	40	5.34881	1.125	5				26.55	2.425	24.125	115
	7						57								180	0.0550189			44	40	4.22008	1.1	4				27.1	2.975	24.125	117
	7						57								240	0.0346381			45	40	5.17319	1.125	5				26.8	2.675	24.125	122
	7						56								300	0.0259716			45	40	5.12986	1.125	5				26.75	2.625	24.125	128
	7						58	81.3333							360	0.0157017	1021	1021	46	40	6.09421	1.15	6		404	4	27.35	3.225	24.125	126
12-09-A	8	29	0	146	80.7	172	76	93.6667	27.2783	0.1	242.1	0	30	8.07	0	0			40	40	0	1	0	12105	650	17	25.3	0	25.3	224	22.06	224	650	17	48.42	1.614		242.1
	8						74								10	0.035			43	40	3.105	1.075	3				26.85	1.55	25.3	214
	8						76								20	0.107			44	40	4.428	1.1	4				27.75	2.45	25.3	194
	8						82								30	0.166			47	40	8.162	1.175	7				28.95	3.65	25.3	200
	8						84								40	0.181			47	40	8.267	1.175	7				28.1	2.8	25.3	204
	8						79								50	0.153			46	40	6.918	1.15	6				28.45	3.15	25.3	201
	8						79	83.6667							60	0.168		150	47	40	8.176	1.175	7				27.8	2.5	25.3	204	24.55
	8						80								75	0.147			47	40	8.029	1.175	7				27.95	2.65	25.3	205
	8						82								90	0.163			46	40	6.978	1.15	6				29	3.7	25.3	205
	8						83								120	0.189			47	40	8.323	1.175	7				28.15	2.85	25.3	210
	8						84	92.6667							150	0.141			49	40	10.269	1.225	9				29	3.7	25.3	210
	8						82								180	0.165			46	40	6.99	1.15	6				27.1	1.8	25.3	201
	8						76								240	0.152			46	40	6.912	1.15	6				26.5	1.2	25.3	208
	8						82								300	0.152			45	40	5.76	1.125	5				27.15	1.85	25.3	203
	8						79	91.6667							360	0.098	475	475	47	40	7.686	1.175	7				28.1	2.8	25.3	211
12-10-A	9	33	1	125	60	160	71	84.6667	23.4375	0.1	178	0	30	6	0	0			42	42	0	1	0	9000	615	9.4	24.575	0	24.575	238	48.64	238	615	9.4	35.6	1.18667		189
	9						69								10	0.0187411			44	42	2.03748	1.04762	2				25.35	0.775	24.575	259
	9						72								20	0.0667801			44	42	2.13356	1.04762	2				25.8	1.225	24.575	246
	9						69								30	0.118166			47	42	5.59083	1.11905	5				26.15	1.575	24.575	233
	9						70								40	0.135038			47	42	5.67519	1.11905	5				26.1	1.525	24.575	224
	9						67								50	0.085923			47	42	5.42962	1.11905	5				26.6	2.025	24.575	232
	9						66	84.6667							60	0.100023		299	46	42	4.40009	1.09524	4		357	3.3	27.2	2.625	24.575	231	43.44
	9						65								75	0.131801			49	42	7.92261	1.16667	7				27.2	2.625	24.575	238
	9						63								90	0.109426			46	42	4.4377	1.09524	4				26.9	2.325	24.575	233
	9						68								120	0.0897489		587	47	42	5.44874	1.11905	5				26.35	1.775	24.575	230
	9						63	94							150	0.0963324			47	42	5.48166	1.11905	5				27.625	3.05	24.575	242
	9						65								180	0.0840384			47	42	5.42019	1.11905	5				26.95	2.375	24.575	237
	9						65								240	0.0353916			46	42	4.14157	1.09524	4				26.85	2.275	24.575	247
	9						63								300	0.0262528		896	47	42	5.13126	1.11905	5				27.6	3.025	24.575	246
	9						60	93.3333							360	0.0234292	974	974	47	42	5.11715	1.11905	5		463	4.1	27.55	2.975	24.575	240
12-11-A	10	25	0	156	67.2	176	77	88.3333	21.6942	0.1	201.6	0	30	6.72	0	0			40	40	0	1	0	10080	525	14	27.3	0	27.3	207	26.79	207	525	14	40.32	1.344		201.6
	10						68								10	0.058			42	40	2.116	1.05	2				27.75	0.45	27.3	199
	10						69								20	0.096			44	40	4.384	1.1	4				28.55	1.25	27.3	199
	10						74								30	0.129			44	40	4.516	1.1	4				29.75	2.45	27.3	199
	10						72								40	0.171			45	40	5.855	1.125	5				29.5	2.2	27.3	186
	10						71								50	0.189			45	40	5.945	1.125	5				29.4	2.1	27.3	188
	10						72	91							60	0.166			47	40	8.162	1.175	7				28.95	1.65	27.3	191	28.6
	10						71								75	0.044			48	40	8.352	1.2	8				32.9	5.6	27.3	217
	10						70								90	0.16		125	46	40	6.96	1.15	6				28.35	1.05	27.3	195
	10						70								120	0.174			45	40	5.87	1.125	5				28.55	1.25	27.3	193
	10						70	92.3333							150	0.128			45	40	5.64	1.125	5				28.55	1.25	27.3	194
	10						71								180	0.161			46	40	6.966	1.15	6				29.2	1.9	27.3	194
	10						72								240	0.165			44	40	4.66	1.1	4				28.7	1.4	27.3	193
	10						68								300	0.113			44	40	4.452	1.1	4				28.8	1.5	27.3	190
	10						71	98							360	0.07	350	350	47	40	7.49	1.175	7				30.325	3.025	27.3	203
14-12-A	11	22	0	149.5	71.9	187	91	81.6667	20.5611	0.1	224	0	30	7.19	0	0			37	37	0	1	0	10785	1011	17	24.85	0	24.85	276	45.61	276	1011	17	44.8	1.49333		199.523
	11						89								10	0.0342898			42	37	5.17145	1.13514	5				25.65	0.8	24.85	277
	11						86								20	0.118795			44	37	7.83156	1.18919	7				26.35	1.5	24.85	266
	11						96								30	0.149661			46	37	10.3469	1.24324	9				27.2	2.35	24.85	257
	11						91								40	0.175777			47	37	11.7578	1.27027	10				27.25	2.4	24.85	258
	11						91								50	0.118073			47	37	11.1807	1.27027	10				28.15	3.3	24.85	265
	11						89	85.6667							60	0.135369			47	37	11.3537	1.27027	10				28.05	3.2	24.85	256	55.5
	11						91								75	0.126716			47	37	11.2672	1.27027	10				28.25	3.4	24.85	250
	11						91								90	0.095033		88	45	37	8.76026	1.21622	8		1097	17	27.55	2.7	24.85	257
	11						91								120	0.103989			47	37	11.0399	1.27027	10				29	4.15	24.85	266
	11						87	78.6667							150	0.102008			46	37	9.91807	1.24324	9				27.725	2.875	24.85	261
	11						87								180	0.0737129			45	37	8.5897	1.21622	8				29.025	4.175	24.85	252
	11						87								240	0.10428			46	37	9.93852	1.24324	9				28.95	4.1	24.85	266
	11						89								300	0.0623112		443	46	37	9.5608	1.24324	9				29.35	4.5	24.85	278
	11						85	90.3333							360	0.0135312	580	580	48	37	11.1488	1.2973	11		713	8	30.05	5.2	24.85	270
14-13-A	12	26	0	137	89	188	115	84.6667	25.1811	0.1	267	0	30	8.9	0	0			43	43	0	1	0	13350	528	8.2	24.95	0	24.95	149	51.38	149	528	8.2	53.4	1.78		287.025
	12						120								10	0.0593468			46	43	3.17804	1.06977	3				25.75	0.8	24.95	141
	12						118								20	0.0829515			47	43	4.33181	1.09302	4				26.3	1.35	24.95	138
	12						114								30	0.124311			50	43	7.87017	1.16279	7				26.85	1.9	24.95	130
	12						113								40	0.131443			51	43	9.05155	1.18605	8				28.3	3.35	24.95	125
	12						114								50	0.0778003			51	43	8.6224	1.18605	8				29.4	4.45	24.95	131
	12						113	73							60	0.0843934		100	51	43	8.67515	1.18605	8		895	18	28.9	3.95	24.95	130	46.87
	12						114								75	0.065083			49	43	6.3905	1.13953	6				28.8	3.85	24.95	133
	12						115								90	0.0969604			52	43	9.87264	1.2093	9				28.2	3.25	24.95	131
	12						110								120	0.060286			52	43	9.54257	1.2093	9				28.55	3.6	24.95	135
	12						109	83.3333							150	0.0844863			50	43	7.5914	1.16279	7				28.75	3.8	24.95	138
	12						108								180	0.0582361			52	43	9.52412	1.2093	9				28.2	3.25	24.95	137
	12						105								240	0.0969242			48	43	5.48462	1.11628	5				27.85	2.9	24.95	131
	12						101								300	0.0628929		1160	50	43	7.44025	1.16279	7				27.45	2.5	24.95	137
	12						102	84.3333							360	0.0530442	1335	1335	51	43	8.42435	1.18605	8		532	7.1	28	3.05	24.95	135
08-01-B	13	24	1	128	67	171	84	96.3333	22.913	0.1	201	1	120	1.675	0	0			38	38	0	1	0	10050	707	13	26.05	0	26.05	193	87.13	193	707	13	40.2	0.335		190.95
	13						80								30	0.0778432			38	38	0	1	0				26.45	0.4	26.05	179
	13						81	87.3333							60	0.101203			38	38	0	1	0				26.4	0.35	26.05	179
	13						80								90	0.11716			41	38	3.35148	1.07895	3				26.95	0.9	26.05	178
	13						81								120	0.161072		693	42	38	4.64429	1.10526	4				28.25	2.2	26.05	177	80.44
	13						80								130	0.0594838			50	38	12.7138	1.31579	12				32.475	6.425	26.05	183
	13						81								140	0.155825			43	38	5.77912	1.13158	5				28.1	2.05	26.05	156
	13						78	85.6667							150	0.153278		803	43	38	5.76639	1.13158	5		212	2.3	27.2	1.15	26.05	167
	13						79								165	0.184452			43	38	5.92226	1.13158	5				26.95	0.9	26.05	179
	13						77								180	0.184452			41	38	3.55336	1.07895	3				25.9	-0.15	26.05	159
	13						76								195	0.0725004			46	38	8.58	1.21053	8				30.975	4.925	26.05	178
	13						78								210	0.14152			43	38	5.7076	1.13158	5				27.7	1.65	26.05	170
	13						78								240	0.158956			42	38	4.63582	1.10526	4				26.1	0.05	26.05	173
	13						78								300	0.136471			41	38	3.40941	1.07895	3				26.95	0.9	26.05	172
	13						79	88.3333							360	0.143785	1053	1053	41	38	3.43135	1.07895	3		667	8.7	25.9	-0.15	26.05	168
08-02-B	14	24	1	123	74.7	170	87	82.6667	25.85	0.1	231	1	120	1.8675	0	0			41	41	0	1	0	11295	967	17	24.05	0	24.05	184.5	50.68	184.5	967	17	46.2	0.385		231.548
	14						85								30	0.0362879			42	41	1.03629	1.02439	1				24.6	0.55	24.05	193
	14						83	81							60	0.0860922			45	41	4.34437	1.09756	4				26	1.95	24.05	192
	14						85								90	0.119472			46	41	5.59736	1.12195	5				26.25	2.2	24.05	181
	14						82								120	0.137043			47	41	6.82226	1.14634	6				27.3	3.25	24.05	174	60.07
	14						81								130	0.124625			48	41	7.87237	1.17073	7				26.9	2.85	24.05	166
	14						81								140	0.122248			47	41	6.73349	1.14634	6				26.25	2.2	24.05	171
	14						83	89.6667							150	0.110047		245	46	41	5.55024	1.12195	5		596	7.4	26.7	2.65	24.05	173
	14						81								165	0.103825			47	41	6.62295	1.14634	6				27.1	3.05	24.05	180
	14						82								180	0.103825			47	41	6.62295	1.14634	6				25.95	1.9	24.05	165
	14						82								195	0.0918697			47	41	6.55122	1.14634	6				26.1	2.05	24.05	168
	14						83								210	0.125325			46	41	5.62662	1.12195	5				25.775	1.725	24.05	170
	14						84								240	0.116277			47	41	6.69766	1.14634	6				26.4	2.35	24.05	179
	14						83								300	0.120521			46	41	5.6026	1.12195	5				25.85	1.8	24.05	179
	14						82	90.6667							360	0.111502	398	398	44	41	3.3345	1.07317	3		817	13	26.1	2.05	24.05	179
09-03-B	15	25	0	137.5	89.8	202	110	96.3333	22.0076	0.1	267	1	120	2.245	0	0			39	39	0	1	0	13470	843	17	23.75	0	23.75	166.5	48.81	166.5	843	17	53.4	0.445		262.665
	15						108								30	0.0414167			39	39	0	1	0				24	0.25	23.75	162
	15						105	96.5							60	0.0475971			42	39	3.14279	1.07692	3				25.3	1.55	23.75	133
	15						104								90	0.0795641			43	39	4.31826	1.10256	4				25	1.25	23.75	153
	15						105								120	0.0765988			45	39	6.45959	1.15385	6				26.9	3.15	23.75	145	48.13
	15						105								130	0.0763766			46	39	7.53464	1.17949	7				27.15	3.4	23.75	158
	15						105								140	0.0587294			47	39	8.46983	1.20513	8				27.6	3.85	23.75	161
	15						104	96.6667							150	0.0813324		250	45	39	6.48799	1.15385	6		150	12	26.6	2.85	23.75	161
	15						102								165	0.0689724			45	39	6.41383	1.15385	6				28.05	4.3	23.75	163
	15						103								180	0.0689724			44	39	5.34486	1.12821	5				26.75	3	23.75	158
	15						103								195	0.0498687			43	39	4.19947	1.10256	4				26.9	3.15	23.75	162
	15						103								210	0.082157			41	39	2.16431	1.05128	2				26.75	3	23.75	160
	15						103								240	0.0723026			44	39	5.36151	1.12821	5				25.85	2.1	23.75	158
	15						101								300	0.0531443			44	39	5.26572	1.12821	5				26.7	2.95	23.75	160
	15						99	105.667							360	0.0530142	480	480	44	39	5.26507	1.12821	5		836	16	26.45	2.7	23.75	157
09-04-B	16	58	1	131	64.9	153	89	119.667	27.7244	0.1	189	1	120	1.622	0	0			38	38	0	1	0	9735	576	9.4	25.25	0	25.25	192.5	47.31	192.5	576	9.4	37.8	0.315		184.965
	16						91								30	0.00147838			41	38	3.00444	1.07895	3				27.05	1.8	25.25	204
	16						90	112.333							60	0.0650189			42	38	4.26008	1.10526	4				28.7	3.45	25.25	195
	16						88								90	0.0879885			44	38	6.52793	1.15789	6				28.2	2.95	25.25	191
	16						86								120	0.0938981			46	38	8.75118	1.21053	8				28.6	3.35	25.25	183	77.78
	16						86								130	0.117388			46	38	8.9391	1.21053	8				28.55	3.3	25.25	180
	16						86								140	0.070688			48	38	10.7069	1.26316	10				29.1	3.85	25.25	177
	16						86	120							150	0.085138		417	47	38	9.76624	1.23684	9		339	3.3	29.3	4.05	25.25	168
	16						83								165	0.144082			48	38	11.4408	1.26316	10				29.85	4.6	25.25	170
	16						85								180	0.144082			48	38	11.4408	1.26316	10				28.95	3.7	25.25	196
	16						87								195	0.0661053			46	38	8.52884	1.21053	8				28.4	3.15	25.25	188
	16						88								210	0.0722588			46	38	8.57807	1.21053	8				28.65	3.4	25.25	194
	16						83								240	0.0777343			45	38	7.54414	1.18421	7				27.55	2.3	25.25	192
	16						85								300	0.0656776			44	38	6.39407	1.15789	6				28.35	3.1	25.25	185
	16						83	119.667							360	0.0210729	607	607	45	38	7.14751	1.18421	7		571	7.6	28.9	3.65	25.25	198
09-05-B	17	25	1	150	66	185	91	89	19.28	0.1	198	1	120	1.65	0	0			43	43	0	1	0	9900	1038	17	28.15	0	28.15	160	20.9	160	1038	17	39.6	0.33		212.85
	17						87								30	0.135722			42	43	-1.13572	0.976744	-1				25.9	-2.25	28.15	145
	17						87	91.5							60	0.109833			44	43	1.10983	1.02326	1				26.5	-1.65	28.15	138
	17						89								90	0.310937			45	43	2.62187	1.04651	2				27.6	-0.55	28.15	133
	17						89								120	0.211812			46	43	3.63544	1.06977	3				28.4	0.25	28.15	136	22.92
	17						91								130	0.209633			45	43	2.41927	1.04651	2				28.55	0.4	28.15	127
	17						89								140	0.198575			46	43	3.59573	1.06977	3				27.9	-0.25	28.15	124
	17						89	94							150	0.176456		150	46	43	3.52937	1.06977	3		1030	19	28.6	0.45	28.15	132
	17						87								165	0.170837			48	43	5.85419	1.11628	5				30.25	2.1	28.15	146
	17						87								180	0.170837			48	43	5.85419	1.11628	5				28.9	0.75	28.15	137
	17						91								195	0.197306			46	43	3.59192	1.06977	3				27.65	-0.5	28.15	130
	17						81								210	0.204046			44	43	1.20405	1.02326	1				27.6	-0.55	28.15	135
	17						86								240	0.192964			44	43	1.19296	1.02326	1				27.2	-0.95	28.15	132
	17						89								300	0.173401			45	43	2.3468	1.04651	2				27.55	-0.6	28.15	142
	17						87	89.3333							360	0.127022	275	275	46	43	3.38107	1.06977	3		1050	20	27.8	-0.35	28.15	143
10-06-B	18	29	0	135	81.4	172	78	95.3333	27.5149	0.1	256	1	120	2.04	0	0			40	40	0	1	0	12210	730	12	24.775	0	24.775	233	47.66	233	730	12	51.2	0.426667		244.2
	18						74								30	0.0429474			42	40	2.08589	1.05	2				25.75	0.975	24.775	229
	18						71	93							60	0.134576			44	40	4.53831	1.1	4				25.7	0.925	24.775	208
	18						70								90	0.151035			45	40	5.75517	1.125	5				26.9	2.125	24.775	222
	18						69								120	0.166604			48	40	9.33283	1.2	8				28	3.225	24.775	218	75.97
	18						67								130	0.174088			47	40	8.21862	1.175	7				27.8	3.025	24.775	211
	18						68								140	0.171949			46	40	7.03169	1.15	6				27.15	2.375	24.775	221
	18						66	83							150	0.179558		389	47	40	8.25691	1.175	7		506	5.1	27.2	2.425	24.775	215
	18						64								165	0.118878			47	40	7.83214	1.175	7				27.95	3.175	24.775	187
	18						68								180	0.118878			47	40	7.83214	1.175	7				28.25	3.475	24.775	221
	18						65								195	0.153997			45	40	5.76998	1.125	5				27.6	2.825	24.775	237
	18						67								210	0.14237			46	40	6.85422	1.15	6				27	2.225	24.775	236
	18						66								240	0.159428			47	40	8.11599	1.175	7				26.9	2.125	24.775	235
	18						63								300	0.175126			46	40	7.05075	1.15	6				26.45	1.675	24.775	238
	18						64	96.6667							360	0.153598	573	573	47	40	8.07519	1.175	7		774	12	26.05	1.275	24.775	239
10-08-B	19	33	1	136	79.8	174	69	80.3333	26.36	0.1	240	1	120	1.995	0	0			39	39	0	1	0	11970	525	14	27.1	0	27.1	140	32.82	140	525	14	48	0.4		233.415
	19						69								30	-0.0042562			40.5	39	1.49362	1.03846	1.5				26.25	-0.85	27.1	139
	19						69	84.3333							60	0.0567995			42	39	3.1704	1.07692	3				27.55	0.45	27.1	134
	19						69								90	0.071925			45	39	6.43155	1.15385	6				28.75	1.65	27.1	133
	19						66								120	0.103686			50	39	12.1405	1.28205	11				29.6	2.5	27.1	132	98.46
	19						61								130	0.0667874			50	39	11.7347	1.28205	11				31.4	4.3	27.1	93
	19						64								140	0.0820767			49	39	10.8208	1.25641	10				30.7	3.6	27.1	95
	19						62	80.3333							150	0.105935		450	48	39	9.95342	1.23077	9		150	2.8	29.7	2.6	27.1	129
	19						62								165	0.0338212			47	39	8.27057	1.20513	8				29.05	1.95	27.1	127
	19						63								180	0.0338212			48	39	9.30439	1.23077	9				28.45	1.35	27.1	137
	19						61								195	0.0239235			47	39	8.19139	1.20513	8				29.4	2.3	27.1	131
	19						64								210	0.00524505			50	39	11.0577	1.28205	11				30.8	3.7	27.1	132
	19						59								240	0.0590419			46	39	7.41329	1.17949	7				29.15	2.05	27.1
	19						60								300	0.0656281			47	39	8.52502	1.20513	8				28.8	1.7	27.1	99
	19						60	80							360	0.00775451	950	950	46	39	7.05428	1.17949	7		175	4.3	29.65	2.55	27.1	132
12-09-B	20	26	0	141	68.3	176	84	95	22.0493	0.1	242	1	120	1.708	0	0			39	39	0	1	0	10245	1063	18	24.8	0	24.8	211	30.19	211	1063	18	48.4	0.403333		199.778
	20						70								30	0.0438079			41	39	2.08762	1.05128	2				25.35	0.55	24.8	212
	20						68	91.6667							60	0.0493914			40	39	1.04939	1.02564	1				25.35	0.55	24.8	210
	20						74								90	0.0708191			44	39	5.3541	1.12821	5				27.05	2.25	24.8	195
	20						73								120	0.165299			47	39	9.32239	1.20513	8				28.1	3.3	24.8	193	25.06
	20						73								130	0.145176			45	39	6.87106	1.15385	6				28.15	3.35	24.8	172
	20						76								140	0.124651			46	39	7.87256	1.17949	7				27.9	3.1	24.8	193
	20						83	87.6667							150	0.132223		177	47	39	9.05778	1.20513	8		1036	15	27.2	2.4	24.8	191
	20						82								165	0.162857			47	39	9.30286	1.20513	8				28.35	3.55	24.8	194
	20						79								180	0.162857			45	39	6.97714	1.15385	6				27.15	2.35	24.8	191
	20						80								195	0.169875			45	39	7.01925	1.15385	6				27.4	2.6	24.8	176
	20						83								210	0.15863			47	39	9.26904	1.20513	8				27.55	2.75	24.8	199
	20						84								240	0.129328			46	39	7.9053	1.17949	7				27.45	2.65	24.8	195
	20						75								300	0.11003			46	39	7.77021	1.17949	7				27.95	3.15	24.8	199
	20						77	87.6667							360	0.125119	427	427	45	39	6.75072	1	6		541	7.6	27.5	2.7	24.8	196
12-10-B	21	22	0	131.5	59.3	160	67	93.6667	23.16	0.1	178	1	120	1.4825	0	0			39	39	0	0.866667	0	8895	322	4.7	23.6	0	23.6	236	46.16	236	322	4.7	35.6	0.296667		173.452
	21						64								30	0.0306175			41	39	2.06124	0.911111	2				24.9	1.3	23.6	238
	21						62	83.3333							60	0.0358259			45	39	6.21496	1	6				27.65	4.05	23.6	242
	21						64								90	0.101289			45	39	6.60773	1	6				27.9	4.3	23.6	237
	21						63								120	0.116381			49	39	11.1638	1.08889	10				28.4	4.8	23.6	237	39.42
	21						62								130	0.12267			48	39	10.104	1.06667	9				27.75	4.15	23.6	235
	21						63								140	0.110577			47	39	8.88462	1.04444	8				28.55	4.95	23.6	229
	21						62	88							150	0.107664		500	47	39	8.86131	1.04444	8		338	3.1	28.4	4.8	23.6	235
	21						62								165	0.0738475			46	39	7.51693	1.02222	7				28.35	4.75	23.6	232
	21						61								180	0.0738475			49	39	10.7385	1.08889	10				29.125	5.525	23.6	243
	21						57								195	0.11546			46	39	7.80822	1.02222	7				27.3	3.7	23.6	229
	21						59								210	0.103352			46	39	7.72346	1.02222	7				27.35	3.75	23.6	228
	21						64								240	0.100438			45	39	6.60263	1	6				26.225	2.625	23.6	229
	21						62								300	0.0709711			45	39	6.42583	1	6				27.3	3.7	23.6	227
	21						58	91.3333							360	0.051104	730	730	45	39	6.30662	1	6		697	7.9	26.8	3.2	23.6	235
12-11-B	22	27	0	141	68.7	176	68	84.6667	22.18	0.1	202	1	120	1.7175	0	0			38	38	0	1	0	10305	801	16	24.575	0.005	24.57	180	27.44	180	801	16	40.4	0.336667		195.795
	22						67								30	-0.011166			41	38	2.9665	1.07895	3				25.45	0.88	24.57	180
	22						63	84.6667							60	0.0108895			42	38	4.04356	1.10526	4				26.25	1.68	24.57	181
	22						65								90	0.0734248			43	38	5.36712	1.13158	5				26.7	2.13	24.57	176
	22						66								120	0.0952239			44	38	6.57134	1.15789	6				27.8	3.23	24.57	179	31.71
	22						66								130	0.0340522			44	38	6.20431	1.15789	6				27.65	3.08	24.57	167
	22						64								140	0.0591896			45	38	7.41433	1.18421	7				27.35	2.78	24.57	163
	22						66	86.6667							150	0.0298122		285	44	38	6.17887	1.15789	6		686	9.7	27.25	2.68	24.57	170
	22						66								165	0.0242894			47	38	9.2186	1.23684	9				29.775	5.205	24.57	172
	22						65								180	0.0242894			44	38	6.14574	1.15789	6				27.6	3.03	24.57	167
	22						65								195	0.0319695			44	38	6.19182	1.15789	6				27.85	3.28	24.57	158
	22						65								210	0.0224126			43	38	5.11206	1.13158	5				27.7	3.13	24.57	164
	22						61								240	0.0276578			45	38	7.1936	1.18421	7				27.45	2.88	24.57	167
	22						67								300	0.0255097			43	38	5.12755	1.13158	5				26.6	2.03	24.57	163
	22						67	93							360	-0.00807025	369	369	44	38	5.95158	1.15789	6		839	18	27.05	2.48	24.57	168
14-12-B	23	25	0	154	74.7	187	89	96.3333	21.36	0.1	224.1	1	120	1.8675	0	0			43	43	0	1	0	11205	854	21	24.3	0	24.3	251	46.1	251	854	21	44.82	0.3735		240.907
	23						90								30	0.0140928			46	43	3.04228	1.06977	3				25.45	1.15	24.3	250
	23						91	93							60	0.0142099			47	43	4.05684	1.09302	4				26.85	2.55	24.3	246
	23						92								90	0.0697702			50	43	7.48839	1.16279	7				27.45	3.15	24.3	250
	23						92								120	0.101147			50	43	7.70803	1.16279	7				28.45	4.15	24.3	240	62.86
	23						98								130	0.0732172			52	43	9.65896	1.2093	9				29.1	4.8	24.3	226
	23						93								140	0.0486276			51	43	8.38902	1.18605	8				28.45	4.15	24.3	237
	23						91	97							150	0.0467785		200	52	43	9.42101	1.2093	9		723	11	29.8	5.5	24.3	255
	23						89								165	0.0754369			52	43	9.67893	1.2093	9				28.2	3.9	24.3	246
	23						89								180	0.0754369			51	43	8.6035	1.18605	8				27.75	3.45	24.3	247
	23						89								195	0.0626642			50	43	7.43865	1.16279	7				27.95	3.65	24.3	241
	23						92								210	0.0535818			49	43	6.32149	1.13953	6				27.35	3.05	24.3	231
	23						89								240	0.0446085			50	43	7.31226	1.16279	7				27.45	3.15	24.3	232
	23						87								300	-0.0131315		650	52	43	8.88182	1.2093	9				29.475	5.175	24.3	254
	23						89	99.3333							360	-0.0340455	830	830	51	43	7.72764	1.18605	8		440	4.9	29.2	4.9	24.3	241
14-13-B	24	22	0	132.5	87.5	188	107	85	24.75	0.1	267	1	120	2.1875	0	0			43	43	0	1	0	13125	744	12	24.85	0	24.85	137.5	46.75	137.5	744	12	53.4	0.445		282.188
	24						110								30	0.032403			44	43	1.0324	1.02326	1				25.85	1	24.85	135
	24						104	91.3333							60	0.0467724			47	43	4.18709	1.09302	4				27.2	2.35	24.85	126
	24						103								90	0.0787484			49	43	6.47249	1.13953	6				27.6	2.75	24.85	125
	24						104								120	0.111727			51	43	8.89382	1.18605	8				27.3	2.45	24.85	124	42.2
	24						103								130	0.101057			48	43	5.50528	1.11628	5				27.3	2.45	24.85	116
	24						104								140	0.0992659			48	43	5.49633	1.11628	5				27.25	2.4	24.85	115
	24						102	84.3333							150	0.0887649		245	47	43	4.35506	1.09302	4		647	10	27.3	2.45	24.85	116
	24						102								165	0.042338			49	43	6.25403	1.13953	6				28.25	3.4	24.85	117
	24						102								180	0.042338			48	43	5.21169	1.11628	5				27.35	2.5	24.85	118
	24						106								195	0.0653508			49	43	6.3921	1.13953	6				28.65	3.8	24.85	117
	24						102								210	0.0469419			49	43	6.28165	1.13953	6				28.5	3.65	24.85	116
	24						99								240	0.0534088			48	43	5.26704	1.11628	5				28	3.15	24.85	117
	24						102								300	0.0517753			49	43	6.31065	1.13953	6				28	3.15	24.85	118
	24						102	90.6667							360	0.0416533	652	652	48	43	5.20827	1.11628	5		614	8.5	28.1	3.25	24.85	123

## Sheet: History
Object	Timestamp	User	Object Name	Event	Description	Annotation
Alb 30 o 120 min.Data.30 o 120 alb data rev 2021_01_25.Sheet1	2021.01.28 14:18:38 UTC	hahnturp54	Worksheet	Object Created	Object Created C:\Users\hahnturp54\Desktop\30 o 120 alb data rev 2021-01-25.xls
Alb 30 o 120 min.Data.30 o 120 alb data rev 2021_01_25.Sheet1	2021.01.28 14:26:09 UTC	hahnturp54	Sheet1	Row deleted	Row was removed at position 361
Alb 30 o 120 min.Data.30 o 120 alb data rev 2021_01_25.Sheet1	2021.01.28 14:26:16 UTC	hahnturp54	Sheet1	Value changed	B1; changed from 62 to 1
Alb 30 o 120 min.Data.30 o 120 alb data rev 2021_01_25.Sheet1	2021.01.28 14:26:18 UTC	hahnturp54	Sheet1	Values Pasted	Values pasted from B1 into B2:B15
Alb 30 o 120 min.Data.30 o 120 alb data rev 2021_01_25.Sheet1	2021.01.28 14:26:48 UTC	hahnturp54	Sheet1	Value changed	B16; changed from 63 to 2
Alb 30 o 120 min.Data.30 o 120 alb data rev 2021_01_25.Sheet1	2021.01.28 14:26:51 UTC	hahnturp54	Sheet1	Values Pasted	Values pasted from B16 into B17:B30
Alb 30 o 120 min.Data.30 o 120 alb data rev 2021_01_25.Sheet1	2021.01.28 14:26:57 UTC	hahnturp54	Sheet1	Value changed	B31; changed from 64 to 3
Alb 30 o 120 min.Data.30 o 120 alb data rev 2021_01_25.Sheet1	2021.01.28 14:26:59 UTC	hahnturp54	Sheet1	Values Pasted	Values pasted from B31 into B32:B45
Alb 30 o 120 min.Data.30 o 120 alb data rev 2021_01_25.Sheet1	2021.01.28 14:27:02 UTC	hahnturp54	Sheet1	Value changed	B46; changed from 65 to 4
Alb 30 o 120 min.Data.30 o 120 alb data rev 2021_01_25.Sheet1	2021.01.28 14:27:04 UTC	hahnturp54	Sheet1	Values Pasted	Values pasted from B46 into B47:B60
Alb 30 o 120 min.Data.30 o 120 alb data rev 2021_01_25.Sheet1	2021.01.28 14:27:11 UTC	hahnturp54	Sheet1	Value changed	B61; changed from 66 to 5
Alb 30 o 120 min.Data.30 o 120 alb data rev 2021_01_25.Sheet1	2021.01.28 14:27:13 UTC	hahnturp54	Sheet1	Values Pasted	Values pasted from B61 into B62:B75
Alb 30 o 120 min.Data.30 o 120 alb data rev 2021_01_25.Sheet1	2021.01.28 14:27:19 UTC	hahnturp54	Sheet1	Value changed	B76; changed from 67 to 6
Alb 30 o 120 min.Data.30 o 120 alb data rev 2021_01_25.Sheet1	2021.01.28 14:27:20 UTC	hahnturp54	Sheet1	Values Pasted	Values pasted from B76 into B77:B90
Alb 30 o 120 min.Data.30 o 120 alb data rev 2021_01_25.Sheet1	2021.01.28 14:27:28 UTC	hahnturp54	Sheet1	Value changed	B91; changed from 68 to 7
Alb 30 o 120 min.Data.30 o 120 alb data rev 2021_01_25.Sheet1	2021.01.28 14:27:30 UTC	hahnturp54	Sheet1	Values Pasted	Values pasted from B91 into B92:B105
Alb 30 o 120 min.Data.30 o 120 alb data rev 2021_01_25.Sheet1	2021.01.28 14:27:47 UTC	hahnturp54	Sheet1	Value changed	B106; changed from 69 to 8
Alb 30 o 120 min.Data.30 o 120 alb data rev 2021_01_25.Sheet1	2021.01.28 14:27:48 UTC	hahnturp54	Sheet1	Values Pasted	Values pasted from B106 into B107:B120
Alb 30 o 120 min.Data.30 o 120 alb data rev 2021_01_25.Sheet1	2021.01.28 14:27:54 UTC	hahnturp54	Sheet1	Value changed	B121; changed from 70 to 9
Alb 30 o 120 min.Data.30 o 120 alb data rev 2021_01_25.Sheet1	2021.01.28 14:27:56 UTC	hahnturp54	Sheet1	Values Pasted	Values pasted from B121 into B122:B135
Alb 30 o 120 min.Data.30 o 120 alb data rev 2021_01_25.Sheet1	2021.01.28 14:28:13 UTC	hahnturp54	Sheet1	Value changed	B136; changed from 71 to 10
Alb 30 o 120 min.Data.30 o 120 alb data rev 2021_01_25.Sheet1	2021.01.28 14:28:15 UTC	hahnturp54	Sheet1	Values Pasted	Values pasted from B136 into B137:B150
Alb 30 o 120 min.Data.30 o 120 alb data rev 2021_01_25.Sheet1	2021.01.28 14:28:21 UTC	hahnturp54	Sheet1	Value changed	B151; changed from 72 to 11
Alb 30 o 120 min.Data.30 o 120 alb data rev 2021_01_25.Sheet1	2021.01.28 14:28:22 UTC	hahnturp54	Sheet1	Values Pasted	Values pasted from B151 into B152:B165
Alb 30 o 120 min.Data.30 o 120 alb data rev 2021_01_25.Sheet1	2021.01.28 14:28:28 UTC	hahnturp54	Sheet1	Value changed	B166; changed from 73 to 12
Alb 30 o 120 min.Data.30 o 120 alb data rev 2021_01_25.Sheet1	2021.01.28 14:28:29 UTC	hahnturp54	Sheet1	Values Pasted	Values pasted from B166 into B167:B180
Alb 30 o 120 min.Data.30 o 120 alb data rev 2021_01_25.Sheet1	2021.01.28 14:28:35 UTC	hahnturp54	Sheet1	Value changed	B181; changed from 74 to 13
Alb 30 o 120 min.Data.30 o 120 alb data rev 2021_01_25.Sheet1	2021.01.28 14:28:36 UTC	hahnturp54	Sheet1	Values Pasted	Values pasted from B181 into B182:B195
Alb 30 o 120 min.Data.30 o 120 alb data rev 2021_01_25.Sheet1	2021.01.28 14:28:42 UTC	hahnturp54	Sheet1	Value changed	B196; changed from 76 to 14
Alb 30 o 120 min.Data.30 o 120 alb data rev 2021_01_25.Sheet1	2021.01.28 14:28:43 UTC	hahnturp54	Sheet1	Values Pasted	Values pasted from B196 into B197:B210
Alb 30 o 120 min.Data.30 o 120 alb data rev 2021_01_25.Sheet1	2021.01.28 14:28:48 UTC	hahnturp54	Sheet1	Value changed	B211; changed from 77 to 15
Alb 30 o 120 min.Data.30 o 120 alb data rev 2021_01_25.Sheet1	2021.01.28 14:28:50 UTC	hahnturp54	Sheet1	Values Pasted	Values pasted from B211 into B212:B225
Alb 30 o 120 min.Data.30 o 120 alb data rev 2021_01_25.Sheet1	2021.01.28 14:28:56 UTC	hahnturp54	Sheet1	Value changed	B226; changed from 78 to 16
Alb 30 o 120 min.Data.30 o 120 alb data rev 2021_01_25.Sheet1	2021.01.28 14:28:57 UTC	hahnturp54	Sheet1	Values Pasted	Values pasted from B226 into B227:B240
Alb 30 o 120 min.Data.30 o 120 alb data rev 2021_01_25.Sheet1	2021.01.28 14:29:02 UTC	hahnturp54	Sheet1	Value changed	B241; changed from 79 to 17
Alb 30 o 120 min.Data.30 o 120 alb data rev 2021_01_25.Sheet1	2021.01.28 14:29:04 UTC	hahnturp54	Sheet1	Values Pasted	Values pasted from B241 into B242:B255
Alb 30 o 120 min.Data.30 o 120 alb data rev 2021_01_25.Sheet1	2021.01.28 14:29:11 UTC	hahnturp54	Sheet1	Value changed	B256; changed from 80 to 18
Alb 30 o 120 min.Data.30 o 120 alb data rev 2021_01_25.Sheet1	2021.01.28 14:29:12 UTC	hahnturp54	Sheet1	Values Pasted	Values pasted from B256 into B257:B270
Alb 30 o 120 min.Data.30 o 120 alb data rev 2021_01_25.Sheet1	2021.01.28 14:29:18 UTC	hahnturp54	Sheet1	Value changed	B271; changed from 81 to 19
Alb 30 o 120 min.Data.30 o 120 alb data rev 2021_01_25.Sheet1	2021.01.28 14:29:19 UTC	hahnturp54	Sheet1	Values Pasted	Values pasted from B271 into B272:B285
Alb 30 o 120 min.Data.30 o 120 alb data rev 2021_01_25.Sheet1	2021.01.28 14:29:25 UTC	hahnturp54	Sheet1	Value changed	B286; changed from 82 to 20
Alb 30 o 120 min.Data.30 o 120 alb data rev 2021_01_25.Sheet1	2021.01.28 14:29:26 UTC	hahnturp54	Sheet1	Values Pasted	Values pasted from B286 into B287:B300
Alb 30 o 120 min.Data.30 o 120 alb data rev 2021_01_25.Sheet1	2021.01.28 14:29:33 UTC	hahnturp54	Sheet1	Value changed	B301; changed from 83 to 21
Alb 30 o 120 min.Data.30 o 120 alb data rev 2021_01_25.Sheet1	2021.01.28 14:29:34 UTC	hahnturp54	Sheet1	Values Pasted	Values pasted from B301 into B302:B315
Alb 30 o 120 min.Data.30 o 120 alb data rev 2021_01_25.Sheet1	2021.01.28 14:29:39 UTC	hahnturp54	Sheet1	Value changed	B316; changed from 84 to 22
Alb 30 o 120 min.Data.30 o 120 alb data rev 2021_01_25.Sheet1	2021.01.28 14:29:40 UTC	hahnturp54	Sheet1	Values Pasted	Values pasted from B316 into B317:B330
Alb 30 o 120 min.Data.30 o 120 alb data rev 2021_01_25.Sheet1	2021.01.28 14:29:45 UTC	hahnturp54	Sheet1	Value changed	B331; changed from 85 to 23
Alb 30 o 120 min.Data.30 o 120 alb data rev 2021_01_25.Sheet1	2021.01.28 14:29:46 UTC	hahnturp54	Sheet1	Values Pasted	Values pasted from B331 into B332:B345
Alb 30 o 120 min.Data.30 o 120 alb data rev 2021_01_25.Sheet1	2021.01.28 14:29:54 UTC	hahnturp54	Sheet1	Value changed	B346; changed from 86 to 24
Alb 30 o 120 min.Data.30 o 120 alb data rev 2021_01_25.Sheet1	2021.01.28 14:29:55 UTC	hahnturp54	Sheet1	Values Pasted	Values pasted from B346 into B347:B360
